# Supplementary material for: Developmental evolution of the forebrain in cavefish, from natural variations in neuropeptides to behavior
Source: eLife. 2018 Feb 6;7:e32808. doi: 10.7554/eLife.32808 (PMC5800845; doi:10.7554/eLife.32808)
Supplement: Supplementary file 1. — Table showing raw data for cell counts for the nine studied neuropeptides in CF and SF at three different developmental stages. [file elife-32808-supp1.xlsx]

## Sheet: rawcount
gene	stage (hpf)	experiment n°	CF/SF	count
pomcb - 18hpf				hypothalamus	average	pvalue
pomcb	18	210714	CF	15	12.25	0.668
pomcb	18	210714	CF	9
pomcb	18	210714	CF	17
pomcb	18	210714	CF	8
pomcb	18	210714	SF	10	12.8333
pomcb	18	210714	SF	11
pomcb	18	210714	SF	17
pomcb	18	210714	SF	16
pomcb	18	210714	SF	10
pomcb	18	210714	SF	13
pomcb - 24hpf				hypothalamus	average	pvalue
pomcb	24	250613	CF	35	28.7917	0.629
pomcb	24	250613	CF	26
pomcb	24	250613	CF	40
pomcb	24	250613	CF	24
pomcb	24	280513	CF	26
pomcb	24	280513	CF	34
pomcb	24	280513	CF	30
pomcb	24	280513	CF	29
pomcb	24	280513	CF	31
pomcb	24	280513	CF	40
pomcb	24	040214	CF	13
pomcb	24	040214	CF	19
pomcb	24	040214	CF	22
pomcb	24	250214	CF	32
pomcb	24	250214	CF	40
pomcb	24	250214	CF	28
pomcb	24	250214	CF	37
pomcb	24	020315	CF	25
pomcb	24	020315	CF	34
pomcb	24	020315	CF	32
pomcb	24	020315	CF	21
pomcb	24	020315	CF	17
pomcb	24	020315	CF	25
pomcb	24	020315	CF	31
pomcb	24	250613	SF	32	26.9048
pomcb	24	250613	SF	28
pomcb	24	250613	SF	19
pomcb	24	250613	SF	20
pomcb	24	040214	SF	44
pomcb	24	040214	SF	42
pomcb	24	040214	SF	31
pomcb	24	040214	SF	36
pomcb	24	040214	SF	35
pomcb	24	040214	SF	33
pomcb	24	250214	SF	23
pomcb	24	250214	SF	17
pomcb	24	250214	SF	22
pomcb	24	250214	SF	18
pomcb	24	250214	SF	26
pomcb	24	250214	SF	21
pomcb	24	020315	SF	20
pomcb	24	020315	SF	26
pomcb	24	020315	SF	27
pomcb	24	020315	SF	16
pomcb	24	020315	SF	29
pomcb - 36 hpf				hypothalamus	average	pvalue
pomcb	36	230913	CF	27	31.125	0.037
pomcb	36	230913	CF	21
pomcb	36	230913	CF	30
pomcb	36	230913	CF	25
pomcb	36	230913	CF	35
pomcb	36	230913	CF	39
pomcb	36	230913	CF	25
pomcb	36	230913	CF	40
pomcb	36	230913	CF	42
pomcb	36	230913	CF	25
pomcb	36	230913	CF	42
pomcb	36	230913	CF	27
pomcb	36	230913	CF	20
pomcb	36	230913	CF	23
pomcb	36	230913	CF	27
pomcb	36	230913	CF	30
pomcb	36	230913	CF	24
pomcb	36	280114	CF	36
pomcb	36	181113	CF	49
pomcb	36	181113	CF	33
pomcb	36	181113	CF	36
pomcb	36	181113	CF	37
pomcb	36	181113	CF	48
pomcb	36	250214	CF	45
pomcb	36	250214	CF	35
pomcb	36	250214	CF	25
pomcb	36	250214	CF	23
pomcb	36	200514	CF	17
pomcb	36	200514	CF	27
pomcb	36	200514	CF	30
pomcb	36	200514	CF	28
pomcb	36	200514	CF	25
pomcb	36	101013	SF	54	37
pomcb	36	101013	SF	36
pomcb	36	101013	SF	44
pomcb	36	101013	SF	45
pomcb	36	101013	SF	44
pomcb	36	101013	SF	35
pomcb	36	101013	SF	33
pomcb	36	101013	SF	39
pomcb	36	181113	SF	49
pomcb	36	181113	SF	49
pomcb	36	181113	SF	46
pomcb	36	181113	SF	42
pomcb	36	280114	SF	53
pomcb	36	250214	SF	35
pomcb	36	250214	SF	30
pomcb	36	250214	SF	31
pomcb	36	250214	SF	33
pomcb	36	200514	SF	35
pomcb	36	200514	SF	21
pomcb	36	200514	SF	31
pomcb	36	200514	SF	20
pomcb	36	200514	SF	23
pomcb	36	200514	SF	23
pomcb - 84 hpf				hypothalamus	average	pvalue	pituitary	average	pvalue
pomcb	84	140414	CF	61	75.2857	0.0011	7	7.71429	0.0064
pomcb	84	140414	CF	81			6
pomcb	84	140414	CF	67			9
pomcb	84	030215	CF	66			6
pomcb	84	030215	CF	77			3
pomcb	84	030215	CF	99			13
pomcb	84	030215	CF	76			10
pomcb	84	140414	SF	121	122		10	17
pomcb	84	140414	SF	106			19
pomcb	84	140414	SF	130			15
pomcb	84	030215	SF	134			17
pomcb	84	030215	SF	132			22
pomcb	84	030215	SF	109			19
pomca - 36 hpf				hyp + pit	average	pvalue
pomca	36	180214	CF	1	7.92593	0.000566
pomca	36	180214	CF	11
pomca	36	180214	CF	8
pomca	36	180214	CF	0
pomca	36	180214	CF	8
pomca	36	180214	CF	17
pomca	36	180214	CF	16
pomca	36	180214	CF	10
pomca	36	020315	CF	1
pomca	36	020315	CF	12
pomca	36	020315	CF	2
pomca	36	020315	CF	2
pomca	36	280114	CF	9
pomca	36	280114	CF	8
pomca	36	280114	CF	26
pomca	36	280114	CF	10
pomca	36	280114	CF	11
pomca	36	280114	CF	11
pomca	36	280114	CF	15
pomca	36	020615	CF	4
pomca	36	020615	CF	2
pomca	36	020615	CF	5
pomca	36	020615	CF	6
pomca	36	020615	CF	11
pomca	36	020615	CF	2
pomca	36	020615	CF	1
pomca	36	020615	CF	5
pomca	36	180214	SF	42	17.9615
pomca	36	180214	SF	14
pomca	36	180214	SF	28
pomca	36	180214	SF	26
pomca	36	180214	SF	20
pomca	36	180214	SF	31
pomca	36	180214	SF	25
pomca	36	180214	SF	35
pomca	36	180214	SF	14
pomca	36	020315	SF	7
pomca	36	020315	SF	11
pomca	36	020315	SF	5
pomca	36	020315	SF	15
pomca	36	280114	SF	38
pomca	36	280114	SF	5
pomca	36	280114	SF	6
pomca	36	280114	SF	13
pomca	36	280114	SF	20
pomca	36	020615	SF	15
pomca	36	020615	SF	8
pomca	36	020615	SF	6
pomca	36	020615	SF	23
pomca	36	020615	SF	12
pomca	36	020615	SF	24
pomca	36	020615	SF	24
pomca	36	020615	SF	0
pomca - 84 hpf				hypothalamus	average	pvalue	pituitary	average	pvalue
pomca	84	140414	CF	29	27.1667	0.059	12	11.8889	1.1926e-05
pomca	84	140414	CF	21			7
pomca	84	140414	CF	35			12
pomca	84	030215	CF	50			16
pomca	84	030215	CF	37			15
pomca	84	030215	CF	40			13
pomca	84	020315	CF	12			4
pomca	84	020315	CF	16			10
pomca	84	020315	CF	12			5
pomca	84	020315	CF	20			5
pomca	84	020315	CF	13			2
pomca	84	020612	CF	28			11
pomca	84	020612	CF	33			17
pomca	84	020612	CF	39			19
pomca	84	020612	CF	26			14
pomca	84	020612	CF	20			19
pomca	84	020612	CF	30			14
pomca	84	020612	CF	28			19
pomca	84	140414	SF	41	34		18	23.5
pomca	84	140414	SF	40			21
pomca	84	140414	SF	36			16
pomca	84	030215	SF	23			24
pomca	84	030215	SF	33			39
pomca	84	030215	SF	44			25
pomca	84	020315	SF	40			19
pomca	84	020315	SF	46			19
pomca	84	020315	SF	27			27
pomca	84	020315	SF	27			22
pomca	84	020612	SF	29			24
pomca	84	020612	SF	25			21
pomca	84	020612	SF	35			26
pomca	84	020612	SF	30			28
Hcrt - 18hpf				hypothalamus	average	pvalue
Hcrt	18	210714	CF	16	15.5	0.0179
Hcrt	18	210714	CF	14
Hcrt	18	210714	CF	17
Hcrt	18	210714	CF	15
Hcrt	18	210714	SF	0	2.4
Hcrt	18	210714	SF	0
Hcrt	18	210714	SF	0
Hcrt	18	210714	SF	5
Hcrt	18	210714	SF	7
Hcrt - 24hpf				hypothalamus	average	pvalue
Hcrt	24	101013	CF	21	27.5	0.000468
Hcrt	24	101013	CF	29
Hcrt	24	101013	CF	22
Hcrt	24	101013	CF	20
Hcrt	24	101013	CF	28
Hcrt	24	101013	CF	35
Hcrt	24	101013	CF	19
Hcrt	24	101013	CF	15
Hcrt	24	101013	CF	20
Hcrt	24	021315	CF	28
Hcrt	24	021315	CF	31
Hcrt	24	021315	CF	43
Hcrt	24	021315	CF	47
Hcrt	24	021315	CF	27
Hcrt	24	101013	SF	13	16.6667
Hcrt	24	101013	SF	17
Hcrt	24	101013	SF	9
Hcrt	24	101013	SF	16
Hcrt	24	101013	SF	13
Hcrt	24	101013	SF	20
Hcrt	24	101013	SF	23
Hcrt	24	101013	SF	13
Hcrt	24	101013	SF	16
Hcrt	24	101013	SF	14
Hcrt	24	021315	SF	19
Hcrt	24	021315	SF	17
Hcrt	24	021315	SF	21
Hcrt	24	021315	SF	18
Hcrt	24	021315	SF	21
Hcrt - 36hpf				hypothalamus	average	pvalue
Hcrt	36	101013	CF	23	22.9286	0.07
Hcrt	36	101013	CF	19
Hcrt	36	101013	CF	19
Hcrt	36	101013	CF	30
Hcrt	36	101013	CF	15
Hcrt	36	101013	CF	18
Hcrt	36	101013	CF	21
Hcrt	36	101013	CF	20
Hcrt	36	101013	CF	11
Hcrt	36	101013	CF	28
Hcrt	36	101013	CF	20
Hcrt	36	101013	CF	20
Hcrt	36	300714	CF	35
Hcrt	36	300714	CF	35
Hcrt	36	300714	CF	30
Hcrt	36	101013	SF	16	16
Hcrt	36	101013	SF	13
Hcrt	36	101013	SF	19
Hcrt	36	101013	SF	6
Hcrt	36	101013	SF	9
Hcrt	36	300714	SF	24
Hcrt	36	300714	SF	19
Hcrt	36	300714	SF	22
Hcrt - 84hpf				hypothalamus	average	pvalue
Hcrt	84	140414	CF	11	16.8333	0.007697
Hcrt	84	140414	CF	25
Hcrt	84	140414	CF	14
Hcrt	84	140414	CF	10
Hcrt	84	140414	CF	13
Hcrt	84	140414	CF	17
Hcrt	84	140414	CF	28
Hcrt	84	200514	CF	22
Hcrt	84	200514	CF	22
Hcrt	84	200514	CF	15
Hcrt	84	200514	CF	16
Hcrt	84	200514	CF	9
Hcrt	84	140414	SF	11	9.83333
Hcrt	84	140414	SF	11
Hcrt	84	140414	SF	9
Hcrt	84	140414	SF	10
Hcrt	84	140414	SF	13
Hcrt	84	140414	SF	4
Hcrt	84	200514	SF	18
Hcrt	84	200514	SF	6
Hcrt	84	200514	SF	11
Hcrt	84	200514	SF	14
Hcrt	84	200514	SF	4
Hcrt	84	200514	SF	7
AVT - 24hpf				hypothalamus	average	pvalue
AVT	24	040214	CF	28	22.6	0,372
AVT	24	040214	CF	11
AVT	24	040214	CF	17
AVT	24	040214	CF	19
AVT	24	040214	CF	19
AVT	24	040214	CF	23
AVT	24	040214	CF	18
AVT	24	040214	CF	21
AVT	24	020315	CF	20
AVT	24	020315	CF	21
AVT	24	020315	CF	32
AVT	24	020315	CF	23
AVT	24	020315	CF	30
AVT	24	020315	CF	28
AVT	24	020315	CF	29
AVT	24	040214	SF	27	20.6
AVT	24	040214	SF	26
AVT	24	040214	SF	38
AVT	24	040214	SF	19
AVT	24	040214	SF	24
AVT	24	040214	SF	13
AVT	24	040214	SF	21
AVT	24	040214	SF	20
AVT	24	040214	SF	13
AVT	24	040214	SF	18
AVT	24	020315	SF	12
AVT	24	020315	SF	30
AVT	24	020315	SF	12
AVT	24	020315	SF	14
AVT	24	020315	SF	22
AVT - 36hpf				hypothalamus	average	pvalue
AVT	36	180214	CF	57	47.35	0.318
AVT	36	180214	CF	50
AVT	36	180214	CF	40
AVT	36	180214	CF	30
AVT	36	180214	CF	49
AVT	36	180214	CF	40
AVT	36	180214	CF	41
AVT	36	180214	CF	46
AVT	36	020315	CF	52
AVT	36	020315	CF	69
AVT	36	020315	CF	78
AVT	36	020315	CF	52
AVT	36	020315	CF	68
AVT	36	020615	CF	36
AVT	36	020615	CF	55
AVT	36	020615	CF	31
AVT	36	020615	CF	35
AVT	36	020615	CF	28
AVT	36	020615	CF	46
AVT	36	020615	CF	44
AVT	36	180214	SF	40	42.8261
AVT	36	180214	SF	38
AVT	36	180214	SF	54
AVT	36	180214	SF	48
AVT	36	180214	SF	41
AVT	36	180214	SF	28
AVT	36	180214	SF	57
AVT	36	180214	SF	55
AVT	36	020315	SF	42
AVT	36	020315	SF	39
AVT	36	020315	SF	39
AVT	36	020315	SF	30
AVT	36	020315	SF	26
AVT	36	020315	SF	51
AVT	36	020615	SF	48
AVT	36	020615	SF	43
AVT	36	020615	SF	47
AVT	36	020615	SF	45
AVT	36	020615	SF	40
AVT	36	020615	SF	39
AVT	36	020615	SF	46
AVT	36	020615	SF	47
AVT	36	020615	SF	42
AVT- 84 hpf				hypothalamus	average	pvalue	NPO	average	pvalue
AVT	84	140414	CF	63	45	0.0049	26	30.3571	0.925
AVT	84	140414	CF	37			38
AVT	84	140414	CF	51			33
AVT	84	140414	CF	29			38
AVT	84	140414	CF	52			44
AVT	84	140414	CF	37			39
AVT	84	140414	CF	39			49
AVT	84	200514	CF	54			30
AVT	84	200514	CF	50			21
AVT	84	200514	CF	54			?
AVT	84	200514	CF	44			25
AVT	84	200514	CF	50			21
AVT	84	020615	CF	35			18
AVT	84	020615	CF	38			21
AVT	84	020615	CF	42			22
AVT	84	140414	SF	71	57.0625		39	31.0625
AVT	84	140414	SF	62			47
AVT	84	140414	SF	72			49
AVT	84	140414	SF	60			35
AVT	84	140414	SF	60			48
AVT	84	200514	SF	60			34
AVT	84	200514	SF	53			32
AVT	84	200514	SF	72			33
AVT	84	200514	SF	64			44
AVT	84	200514	SF	49			21
AVT	84	020615	SF	49			17
AVT	84	020615	SF	47			20
AVT	84	020615	SF	39			20
AVT	84	020615	SF	47			19
AVT	84	020615	SF	54			19
AVT	84	020615	SF	54			20
IT- 24 hpf				NPO	average	pvalue
IT	24	040214	CF	0	0.545455	0.0969
IT	24	040214	CF	1
IT	24	040214	CF	0
IT	24	040214	CF	0
IT	24	040214	CF	0
IT	24	040214	CF	1
IT	24	040214	CF	1
IT	24	040214	CF	1
IT	24	040214	CF	1
IT	24	040214	CF	1
IT	24	040214	CF	0
IT	24	040214	SF	0	0.142857
IT	24	040214	SF	0
IT	24	040214	SF	1
IT	24	040214	SF	0
IT	24	040214	SF	0
IT	24	040214	SF	0
IT	24	040214	SF	0
IT- 36 hpf				NPO	average	pvalue
IT	36	180214	CF	8	5.88889	0.6645
IT	36	180214	CF	8
IT	36	180214	CF	4
IT	36	180214	CF	10
IT	36	180214	CF	4
IT	36	180214	CF	4
IT	36	180214	CF	5
IT	36	180214	CF	2
IT	36	180214	CF	8
IT	36	180214	SF	3	5.42857
IT	36	180214	SF	4
IT	36	180214	SF	8
IT	36	180214	SF	6
IT	36	180214	SF	10
IT	36	180214	SF	4
IT	36	180214	SF	3
IT- 84 hpf				NPO	average	pvalue
IT	84	140414	CF	48	58.1667	0.699
IT	84	140414	CF	60
IT	84	140414	CF	71
IT	84	30215	CF	61
IT	84	30215	CF	40
IT	84	30215	CF	69
IT	84	140414	SF	62	55.5
IT	84	140414	SF	44
IT	84	140414	SF	57
IT	84	30215	SF	38
IT	84	30215	SF	64
IT	84	30215	SF	68
NPY- 24 hpf				saccus vascul.	average	pvalue
NPY	24	040214	CF	9	12.7143	7.3554e-05
NPY	24	040214	CF	15
NPY	24	040214	CF	13
NPY	24	040214	CF	9
NPY	24	040214	CF	10
NPY	24	040214	CF	15
NPY	24	040214	CF	9
NPY	24	180214	CF	10
NPY	24	180214	CF	13
NPY	24	180214	CF	19
NPY	24	180214	CF	17
NPY	24	180214	CF	14
NPY	24	180214	CF	13
NPY	24	180214	CF	12
NPY	24	040214	SF	3	5.73684
NPY	24	040214	SF	2
NPY	24	040214	SF	8
NPY	24	040214	SF	17
NPY	24	040214	SF	9
NPY	24	040214	SF	11
NPY	24	040214	SF	1
NPY	24	040214	SF	11
NPY	24	040214	SF	2
NPY	24	040214	SF	7
NPY	24	040214	SF	3
NPY	24	180214	SF	6
NPY	24	180214	SF	2
NPY	24	180214	SF	8
NPY	24	180214	SF	2
NPY	24	180214	SF	8
NPY	24	180214	SF	0
NPY	24	180214	SF	3
NPY	24	180214	SF	6
NPY- 36 hpf				saccus vascul.	average	pvalue	orr	average	pvalue	telencephalon	average	pvalue
NPY	36	180214	CF	16	25.2727	0.000136	2	2.07143	0.0127	12	7.76923	0.697
NPY	36	180214	CF	15			2			18
NPY	36	180214	CF	31			3			14
NPY	36	180214	CF	18			2
NPY	36	180214	CF	11			4			8
NPY	36	180214	CF	22			1			9
NPY	36	180214	CF	22			3			7
NPY	36	180214	CF	22			2			14
NPY	36	020315	CF	35			0			0
NPY	36	020315	CF	38			2			3
NPY	36	020315	CF	40			2			7
NPY	36	020315	CF	22			1			5
NPY	36	020315	CF	35			4			2
NPY	36	020315	CF	36			1			2
NPY	36	020615	CF	18
NPY	36	020615	CF	20
NPY	36	020615	CF	26
NPY	36	020615	CF	26
NPY	36	020615	CF	24
NPY	36	020615	CF	22
NPY	36	020615	CF	28
NPY	36	020615	CF	29
NPY	36	180214	SF	14	15.8095		8	4.21429		9	6.71429
NPY	36	180214	SF	9			3			7
NPY	36	180214	SF	12			6			11
NPY	36	180214	SF	18			6			13
NPY	36	180214	SF	24			8			10
NPY	36	180214	SF	12			5			6
NPY	36	180214	SF	21			4			12
NPY	36	180214	SF	19			5			5
NPY	36	020315	SF	12			2			5
NPY	36	020315	SF	12			6			5
NPY	36	020315	SF	11			3			4
NPY	36	020315	SF	20			0			4
NPY	36	020315	SF	13			0			0
NPY	36	020315	SF	16			3			3
NPY	36	020615	SF	20
NPY	36	020615	SF	19
NPY	36	020615	SF	22
NPY	36	020615	SF	10
NPY	36	020615	SF	22
NPY	36	020615	SF	20
NPY	36	020615	SF	6
NPY-84 hpf				hypothalamus	average	pvalue	orr	average	pvalue	saccus vasc.	average	pvalue
NPY	84	140414	CF	122	105	1.47 10e-6	26	18	0.0238	34	25.0833	0.011
NPY	84	140414	CF	88			15			23
NPY	84	140414	CF	120			19			23
NPY	84	140414	CF	97			21			28
NPY	84	030215	CF	103			13			22
NPY	84	030215	CF	105			14			35
NPY	84	030215	CF	106			18			34
NPY	84	010715	CF	104						19
NPY	84	010715	CF	118						22
NPY	84	010715	CF	100						15
NPY	84	010715	CF	113						24
NPY	84	010715	CF	84						22
NPY	84	140414	SF	82	50.7273		21	24.5714		31	16.9091
NPY	84	140414	SF	70			21			22
NPY	84	140414	SF	62			25			27
NPY	84	030215	SF	65			33			13
NPY	84	030215	SF	63			23			11
NPY	84	030215	SF	30			21			15
NPY	84	030215	SF	37			28			16
NPY	84	010715	SF	36						20
NPY	84	010715	SF	35						12
NPY	84	010715	SF	31						4
NPY	84	010715	SF	47						15
CART- 36 hpf				hypothalamus	average	pvalue
CART	36	180214	CF	10	8.71429	0.00327
CART	36	180214	CF	11
CART	36	180214	CF	10
CART	36	180214	CF	9
CART	36	180214	CF	6
CART	36	180214	CF	1
CART	36	180214	CF
CART	36	180214	CF	0
CART	36	180214	CF	7
CART	36	180214	CF	8
CART	36	020315	CF	13
CART	36	020315	CF	17
CART	36	020315	CF	7
CART	36	020315	CF	14
CART	36	020315	CF	9
CART	36	180214	SF	5	3.9375
CART	36	180214	SF	1
CART	36	180214	SF	1
CART	36	180214	SF	1
CART	36	180214	SF	3
CART	36	180214	SF	5
CART	36	180214	SF	2
CART	36	180214	SF	0
CART	36	180214	SF	2
CART	36	180214	SF	3
CART	36	020315	SF	7
CART	36	020315	SF	10
CART	36	020315	SF	6
CART	36	020315	SF	6
CART	36	020315	SF	7
CART	36	020315	SF	4
CART- 84 hpf				hypothalamus	average	pvalue
CART	84	140414	CF	9	6.16667	0.221
CART	84	140414	CF	7
CART	84	140414	CF	10
CART	84	140414	CF	4
CART	84	140414	CF	4
CART	84	140414	CF	8
CART	84	140414	CF	9
CART	84	140414	CF	8
CART	84	140414	CF	5
CART	84	140414	CF	11
CART	84	020315	CF	6
CART	84	020315	CF	4
CART	84	020315	CF	4
CART	84	020315	CF	6
CART	84	020315	CF	3
CART	84	020315	CF	5
CART	84	020315	CF	2
CART	84	020315	CF	6
CART	84	140414	b	4	5
CART	84	140414	c	9
CART	84	140414	a	8
CART	84	140414	b	6
CART	84	140414	c	?
CART	84	140414	a	5
CART	84	140414	a	6
CART	84	020315	a	5
CART	84	020315	b	3
CART	84	020315	c	4
CART	84	020315	a	4
CART	84	020315	b	4
CART	84	020315	c	2
AgRP- 36 hpf				hypothalamus	average	pvalue
AgRP	36	180214	CF	3	3.14286	0.0639
AgRP	36	180214	CF	5
AgRP	36	180214	CF	5
AgRP	36	180214	CF	2
AgRP	36	180214	CF	6
AgRP	36	180214	CF	3
AgRP	36	180214	CF	1
AgRP	36	180214	CF	3
AgRP	36	180215	CF	10
AgRP	36	020315	CF	4
AgRP	36	020315	CF	0
AgRP	36	020315	CF	1
AgRP	36	020315	CF	1
AgRP	36	020315	CF	0
AgRP	36	180214	SF	7	4.92857
AgRP	36	180214	SF	5
AgRP	36	180214	SF	6
AgRP	36	180214	SF	6
AgRP	36	180214	SF	1
AgRP	36	180214	SF	12
AgRP	36	180214	SF	4
AgRP	36	180214	SF	7
AgRP	36	180214	SF	5
AgRP	36	020315	SF	0
AgRP	36	020315	SF	5
AgRP	36	020315	SF	4
AgRP	36	020315	SF	4
AgRP	36	020315	SF	3
AgRP- 84 hpf				hypothalamus	average	pvalue
AgRP	84	140414	CF	25	24.4444	0.0204
AgRP	84	140414	CF	16
AgRP	84	140414	CF	26
AgRP	84	140414	CF	29
AgRP	84	140414	CF	29
AgRP	84	140414	CF	25
AgRP	84	020315	CF	20
AgRP	84	020315	CF	27
AgRP	84	020315	CF	27
AgRP	84	020315	CF	23
AgRP	84	020315	CF	20
AgRP	84	020315	CF	23
AgRP	84	020615	CF	21
AgRP	84	020615	CF	31
AgRP	84	020615	CF	20
AgRP	84	020615	CF	25
AgRP	84	020615	CF	25
AgRP	84	020615	CF	28
AgRP	84	140414	SF	23	20.5
AgRP	84	140414	SF	18
AgRP	84	140414	SF	34
AgRP	84	140414	SF	22
AgRP	84	020315	SF	13
AgRP	84	020315	SF	22
AgRP	84	020315	SF	16
AgRP	84	020315	SF	14
AgRP	84	020315	SF	16
AgRP	84	020615	SF	22
AgRP	84	020615	SF	23
AgRP	84	020615	SF	23
MCH- 36 hpf				hypothalamus	average	pvalue
MCH	36	300714	CF	5	7	0.00256
MCH	36	300714	CF	8
MCH	36	300714	CF	7
MCH	36	300714	CF	8
MCH	36	300714	CF	7
MCH	36	300714	CF	6
MCH	36	300714	CF	6
MCH	36	131014	CF	10
MCH	36	131014	CF	7
MCH	36	131014	CF	10
MCH	36	131014	CF	5
MCH	36	131014	CF	5
MCH	36	131014	CF	9
MCH	36	131014	CF	8
MCH	36	131014	CF	6
MCH	36	131014	CF	9
MCH	36	131014	CF	7
MCH	36	131014	CF	3
MCH	36	300714	SF	4	4.82353
MCH	36	300714	SF	4
MCH	36	300714	SF	5
MCH	36	300714	SF	6
MCH	36	300714	SF	4
MCH	36	131014	SF	7
MCH	36	131014	SF	5
MCH	36	131014	SF	2
MCH	36	131014	SF	3
MCH	36	131014	SF	6
MCH	36	131014	SF	4
MCH	36	131014	SF	8
MCH	36	131014	SF	3
MCH	36	131014	SF	3
MCH	36	131014	SF	7
MCH	36	131014	SF	4
MCH	36	131014	SF	7
MCH- 84 hpf				hypothalamus	average	pvalue
MCH	84	300714	CF	9	7	0.483
MCH	84	300714	CF	6
MCH	84	300714	CF	6
MCH	84	300714	CF	9
MCH	84	300714	CF	7
MCH	84	300714	CF	7
MCH	84	131014	CF	5
MCH	84	131014	CF	5
MCH	84	131014	CF	7
MCH	84	131014	CF	2
MCH	84	131014	CF	11
MCH	84	131014	CF	5
MCH	84	131014	CF	11
MCH	84	131014	CF	7
MCH	84	131014	CF	5
MCH	84	131014	CF	11
MCH	84	131014	CF	6
MCH	84	300714	SF	10	7.63158
MCH	84	300714	SF	6
MCH	84	300714	SF	13
MCH	84	300714	SF	9
MCH	84	300714	SF	4
MCH	84	131014	SF	3
MCH	84	131014	SF	8
MCH	84	131014	SF	6
MCH	84	131014	SF	12
MCH	84	131014	SF	10
MCH	84	131014	SF	8
MCH	84	131014	SF	10
MCH	84	131014	SF	7
MCH	84	131014	SF	5
MCH	84	131014	SF	11
MCH	84	131014	SF	8
MCH	84	131014	SF	5
MCH	84	131014	SF	2
MCH	84	131014	SF	8
